# Supplementary material for: Differences on the Natural Course of Chronic Kidney Disease Progression, Induced by 5/6 Renal Ablation Model in Three Different Rat Stains: Wistar, Lewis, and Fischer 344
Source: Life (Basel). 2026 Mar 4;16(3):420. doi: 10.3390/life16030420 (PMC13028075; doi:10.3390/life16030420)
Supplement: Supplementary file 1 [file life-16-00420-s001.zip]

Archive with 1 entries (1 files):
- life-4090735-supplementary.pdf
